# Supplementary material for: Coding and non-coding gene regulatory networks underlie the immune response in liver cirrhosis
Source: PLoS One. 2017 Mar 29;12(3):e0174142. doi: 10.1371/journal.pone.0174142 (PMC5371304; doi:10.1371/journal.pone.0174142)
Supplement: S2 File — (ZIP) [file pone.0174142.s005.zip]

Archive with 3 entries (2 files):
- S5 File.cys
- __MACOSX/
- __MACOSX/._S5 File.cys
